# Supplementary material for: Genetically engineered electrospinning contributes to spinal cord injury repair by regulating the immune microenvironment
Source: Front Bioeng Biotechnol. 2024 Jun 12;12:1415527. doi: 10.3389/fbioe.2024.1415527 (PMC11199540; doi:10.3389/fbioe.2024.1415527)
Supplement: Supplementary file 1 [file Presentation1.zip]

Archive with 7 entries (7 files):
- Supplementary_Material/Fig S1.jpg
- Supplementary_Material/Fig S2.jpg
- Supplementary_Material/Fig S3.jpg
- Supplementary_Material/Fig S4.jpg
- Supplementary_Material/Fig S5.jpg
- Supplementary_Material/Fig S6.jpg
- Supplementary_Material/Supplementary_Material.docx
